# Supplementary material for: Macromolecules Absorbed from Influenza Infection-Based Sera Modulate the Cellular Uptake of Polymeric Nanoparticles
Source: Biomimetics (Basel). 2022 Nov 30;7(4):219. doi: 10.3390/biomimetics7040219 (PMC9775140; doi:10.3390/biomimetics7040219)
Supplement: Supplementary file 1 [file biomimetics-07-00219-s001.zip]

Archive with 1 entries (1 files):
- biomimetics-2029717-supplementary.pdf
